# Supplementary material for: 20 Years of Secretagogin: Exocytosis and Beyond
Source: Front Mol Neurosci. 2019 Feb 12;12:29. doi: 10.3389/fnmol.2019.00029 (PMC6396707; doi:10.3389/fnmol.2019.00029)
Supplement: Supplementary file 1 [file Table_1.xlsx]

## Sheet: Table 1
Table 1: Summary of secretagogin interaction partner proteins as previously published from proteomic studies
SCGN binding partners	Abbreviations	protein function	Cellular processes	References
Synaptosomal-associated protein 25	Snap25	t-SNARE involved in the molecular regulation of neurotransmitter release	vesicle-mediated exocytosis	Rogstam et al. 2007; Malenczyk et al. 2017
Synaptosomal-associated protein 23	Snap23	essential component of the high affinity receptor for the general membrane fusion machinery, important regulator of transport vesicle docking and fusion.	vesicle-mediated exocytosis	Bauer et al. 2011, Huttlin et al, 2015, 2017, Rual et al. 2005
Double C2-like domain containing protein alpha	DOC2alpha	regulating fusion of vesicles to membranes	vesicle-mediated exocytosis	Bauer et al. 2011, Huttlin et al, 2015, 2017
ADP Ribosylation Factor GTPase Activating Protein 2	Arfgap2	regulating fusion of vesicles to membranes	vesicle-mediated exocytosis	Bauer et al. 2011, Malenczyk et al.2017
ADP Ribosylation Factor GTPase Activating Protein 3	Arfgap3	regulating fusion of vesicles to membranes	vesicle-mediated exocytosis	Malenczyk et al. 2017
Rootletin	ROLT	vesicular storage; primary constituent of ciliary rootlets	vesicle-mediated exocytosis	Bauer et al. 2011, Huttlin et al, 2015, 2017
Septin 7	Sept7	centromer organization	vesicle-mediated exocytosis	Hanics et al. 2017
Kinesin 5B	KIF5B	microtubule-dependent motor required for normal distribution of mitochondria and lysosomes	vesicle-mediated exocytosis	Bauer et al. 2011, Malenczyk et al.2017
Kinesin family 14	KIF14	binds to microtubules and has an ATPase activity; plays a role in cell division, cytokinesis and also in cell proliferation and apoptosis	vesicle-mediated exocytosis	Bauer et al. 2011, Huttlin et al, 2015, 2017
Kinesin light chain 1, 2; Kinesin-1 heavy chain	Klc1, Klc2	organelle transport	vesicle-mediated exocytosis	Malenczyk et al. 2017, 2018, Romanov et al. 2015
Myosin-1b	Myo1b	motor protein involved in vesicular transport	vesicle-mediated exocytosis	Hanics et al. 2017
Dynein light chain 1,2 cytoplasmic	Dynll1,2	intracellular transport	vesicle-mediated exocytosis	Malenczyk et al. 2018
a-Tubulin	Tuba1c	vesicular transport, makes up the microtubuli filaments	vesicle-mediated exocytosis	Malenczyk et al. 2018
β-Tubulin	Tbb, Tbb4, Tbb5	vesicular transport, makes up the microtubuli filaments	vesicle-mediated exocytosis	Bauer et al. 2011, Malenczyk et al. 2017, 2018
Syntaxin 4, 7	Stx4, 7	plasma membrane t-SNARE that mediates docking of transport vesicles	vesicle-mediated exocytosis	Huttlin et al. 2015, 2017, Romanov et al. 2015
Synapsin II	Syn2	synaptic vesicle associated protein	vesicle-mediated exocytosis	Hanics et al. 2017
Synaptophysin	Syp	targeting vesicles to plasma membrane	vesicle-mediated exocytosis	Romanov et al. 2015
Alpha-synuclein	Snca	dopamin release and transport	vesicle-mediated exocytosis	Romanov et al. 2015
Synaptic vesicle membrane protein VAT-1 homolog	Vat1	integral membrane protein of cholinergic synaptic vesicles, vesicular transport	vesicle-mediated exocytosis	Romanov et al. 2015
Tomosyn	tomosyn	negative regulator of exocytosis	vesicle-mediated exocytosis	Ferdaoussi et al. 2017
Dimethylarginine dimethylaminohydrolase 2	Ddah-2	enzyme; maintains a function of the vascular endothelium by ensuring nitric oxide (NO) bioavailability	vesicle-mediated exocytosis	Bauer et al. 2011
ATP-synthase, alpha, gamma	Atp-5c1	creates the energy storage molecule ATP	vesicle-mediated exocytosis	Bauer et al. 2011, Malenczyk et al. 2017, Hanics et al.2017
Myeloid leukemia factor 2	Mlf2	oncoprotein; regulates cell growth	vesicle-mediated exocytosis	Bauer et al. 2011
Reticulon-3	Rtn3	membrane trafficking in the early secretory pathway	vesicle-mediated exocytosis	Malenczyk et al. 2017
Lectin, Mannose Binding 2	Lman2	facilitates sorting, trafficking and quality control of high mannose type glycoproteins	vesicle-mediated exocytosis	Malenczyk et al.
Protein transport protein Sec (31a and 23b)	Sec31a, Sec23b	promotes the formation of transport vesicles from the endoplasmic reticulum	vesicle-mediated exocytosis	Malenczyk et al. 2017
Bardet-Biedl syndrome 7	Bbs7	coat complex required for sorting of specific membrane proteins to the primary cilia	vesicle-mediated exocytosis	Huttlin et al. 2015, 2017
Protein CutA	Cuta	processing and trafficking of secretory proteins	vesicle-mediated exocytosis	Malenczyk et al. 2017
Chromogranin A	Chga	neuroendocrine secretory granule protein	vesicle-mediated exocytosis	Malenczyk et al. 2017
Secretogranin 1	Chgb	neuroendocrine secretory granule protein	vesicle-mediated exocytosis	Malenczyk et al. 2017
Secernin-1	Scrn1	exocytosis in mast cells	vesicle-mediated exocytosis	Romanov et al. 2015
Annexin A5	Anxa5	calcium-dependent binding of phospholipids; endocytosis and exocytosis	vesicle-mediated exocytosis	Hanics et al. 2017
Vesicular inhibitory amino acid transporter	Viaat	uptake of GABA and glycine into synaptic vesicles	vesicle-mediated exocytosis	Romanov et al. 2015
Glutamate decarboxylase	Gad	synthesis of GABA from L-glutamic acid	vesicle-mediated exocytosis	Romanov et al. 2015
Ca2+ dependent secretion activator, isoform CRA_a	Cadps	exocytosis of neurotransmitter and peptides	vesicle-mediated exocytosis	Romanov et al. 2015
Alpha-soluble NSF attachment protein	alphaSnap	membrane fusion, NSF-SNARE interaction	vesicle-mediated exocytosis	Romanov et al. 2015
Gamma-soluble NSF attachment protein	gammaSnap	vesicular transport ER-Golgi	vesicle-mediated exocytosis	Romanov et al. 2015
Extended synaptotagmin-like protein 1	Esyt1	role in cellular lipid transport	vesicle-mediated exocytosis	Huttlin et al. 2015, 2017
Ras-related protein Rab-1A isoform 1	Rab1A	vesicular protein transport ER-Golgi-plasma membrane	vesicular transport	Romanov et al. 2015
Ras-related protein Rab-7A	Rab7A	endosomal-lysosomal trafficking, axonal transport	vesicular transport	Romanov et al. 2015
Rab10, 5A,B,C, 6A	Rab10, Rab5A,B, C, 6A	Ras superfamiliy of monomeric GTPases, intracellular vesicle trafficking	vesicular transport	Hanics et al. 2017, Romanov et al.2015
Transmembrane protein TMED10	Tmed10	vesicular protein trafficking	vesicular transport	Romanov et al. 2015
General vesicular transport factor p115	Uso1	intercisternal transport in the Golgi stack	vesicular transport	Romanov et al. 2015
Coatomer subunit delta	Arcn1	Golgi non-clathrin-coated vesicles	vesicular transport	Romanov et al. 2015
VPS35	Vps35	retrograde transport of proteins from endosomes to trans-Golgi network	vesicular transport	Hanics et al. 2017, Romanov et al.2015
T-complex protein 1 (different subunits)	Cct (Cct3,4,5,6a,7,8)	assists the folding of proteins upon ATP hydrolysis	protein folding	Malenczyk et al. 2017, 2018
Heat shock protein HSP family A member 9	Hspa9	proliferation, stress response, in mitochondria and ER	protein folding	Hanics et al. 2017
Heat shock protein HSP 90 (alpha and beta)	Hsp90 (ab1 and aa1)	aids in the proper folding of specific target proteins by use of an ATPase activity that is modulated by co-chaperones	protein folding	Malenczyk et al. 2017, 2018
Heat shock protein HSP 105 kDa	Hsph1	chaperone, inhibits aggregation of misfolded proteins	protein folding	Malenczyk et al. 2018
Small glutamine-rich tetratricopeptide repeat containing protein alpha	Sgta	co-chaperone, binds HSP70	protein folding	Romanov et al. 2015
DnaJ (Hsp40) homolog subfamiliy A member 2, subfamily B member 1	DnaJ	molecular chaperone	protein folding	Malenczyk et al. 2018, Romanov et al. 2015
T-complex protein 1 subunit alpha	Tcp1	facilitates an ATP-dependent manner folding of polypeptides	protein folding	Malenczyk et al. 2017
AH receptor-interacting protein	Aip	influences the receptivity for AHR-mediated (aromatic hydrocarbon receptor) signaling	protein folding , transcription	Malenczyk et al. 2017
Sacs	Sacs	molecular chaperone	protein folding	Hanics et al. 2017
Prefoldin subunit 4-like isoform 1	Pfdn4l1	molecular chaperone, stabilizes newly synthesized peptides	protein folding	Romanov et al. 2015
Endoplasmin precursor	Hsp90b1	molecular chaperone, processing and transport of secreted proteins	protein folding	Romanov et al. 2015
Serpin H1	serpinh1	ER-resident chaperone	protein folding	Malenczyk et al. 2018
Stromal cell derived factor 2 like 1	sdf2l1	ER-resident chaperone, induced by ER stress	protein folding	Malenczyk et al. 2017
Peptidyl-prolyl cis-trans isomerase D	Ppid	accelerates protein folding	protein folding	Romanov et al. 2015
calreticulin precursor	Calr	calcium-binding chaperone, ER	protein folding	Romanov et al. 2015
Calnexin	Canx	interacts transiently with newly synthesized N-linked glycoproteins, facilitating protein folding and assembly	protein folding	Malenczyk et al. 2017
Proteasome subunit alpha type 4 and 5	Psma4,5	part of the 20S proteasome; protein degradation	proteasome	Malenczyk et al. 2018
Proteasome subunit beta type 5	Psmb5	part of the 20S proteasome; protein degradation	proteasome	Malenczyk et al. 2018
26S Proteasome non-ATPase regulatory subunit 1,2,3,4,6,6A,7,8,11,12	Psmd	non-ATPase subunit of the 26S proteasome	proteasome	Malenczyk et al. 2018, Romanov et al. 2015
Ubiquitin-conjugating enzyme E2 variant 1,2	Ube2	Ubiquitin-conjugating enzyme	protein ubiquitination	Malenczyk et al. 2018
Ubiquitin carboxyl-terminal hydrolase	Usp9x, 7	enzyme; a thiol protease that hydrolyzes a peptide bond at the C-terminal glycine of ubiquitin	protein ubiquitination	Malenczyk et al. 2017
COP9 signalosome complex subunit 3, 4, 5	Cops4,5	regulator of ubiquitin ligases, structure similiar to 26S proteosome subunits	protein ubiquitination	Malenczyk et al. 2018, Romanov et al. 2015
Neighbour of BRCA1 gene 1	Nbr1	acts as a receptor for selective autophagosomal degradation of ubiquitinated targets	protein degradation	Huttlin et al. 2015, 2017
Cullin-associated NEDD8-dissociated protein 1	Cand1	key assembly factor of SCF (SKP1-CUL1-F-box protein) E3 ubiquitin ligase complexes	protein ubiquitination	Malenczyk et al. 2017
Actin	Actn	involved in cell motility, structure, integrity, and intercellular signaling	cytoskeleton organization	Malenczyk et al. 2017, 2018
Actin-related protein 2/3 complex subunit 4	Arpc4	subunit of Arp2/3 complex, controls actin polymerization, high affinity binding to F-actin	cytoskeleton organization	Malenczyk et al. 2018
Alpha-actinin	Actn	F-actin crosslinking, anchors actin to intracellular structures	cytoskeleton organization	Romanov et al. 2015
Coronin	Coro1a, 1b, 2a, 2b	actin-binding protein	cytoskeleton organization	Hanics et al. 2017
Cortactin-binding protein 2	Cttnbp2	interacts with regulator of actin cytoskeleton	cytoskeleton organization	Hanics et al. 2017
F-actin -capping protein subunit beta	Capzb	actin binding protein, F-actin capping	cytoskeleton organization	Hanics et al. 2017
Fascin	Fscn1	actin binding protein, F-actin organization into bundles	cytoskeleton organization	Hanics et al. 2017
Flightless I homolog	Flii	actin remodeling protein	cytoskeleton organization	Hanics et al. 2017
Myosin-10	Myo10	binds to actin filaments, plus-end-directed motor protein	cytoskeleton organization	Romanov et al. 2015
Transgelin 3	Tagln3	actin cross-linking	cytoskeleton organization	Hanics et al. 2017
Tropomodulin 2	Tmod2	actin regulatory protein, caps actin filaments	cytoskeleton organization	Hanics et al. 2017
Tropomyosin alpha-3 chain	Tpm3	actin binding protein, stabilizes actin	cytoskeleton organization	Hanics et al. 2017
Rho guanine nucleotide exchange factor 11	Arhgef11	reorganization of the actin cytoskeleton	cytoskeleton organization	Hanics et al. 2017
Transforming protein RhoA precursor	Rhoa	focal adhesion and actin stress fibers	cytoskeleton organization	Romanov et al. 2015
WD repeat protein 1	Wdr1	disassembly of actin filaments	cytoskeleton organization	Romanov et al. 2015
FAM65B	Fam65b	cytoskeletal rearrangement	cytoskeleton organization	Romanov et al. 2015
Rho GDP-dissociation inhibitor 1	Arhgdia	regulates GDP/GTP exchange of Rho proteins	cytoskeleton organization	Romanov et al. 2015
Glyceraldehyde-3-phosphate dehydrogenase	Gapdh	moonlighting protein with multiple functions; role in glycolysis, nuclear functions by participating in transcription, RNA transport, DNA replication and apoptosis, association with cytoskeleton	cytoskeleton organization	Malenczyk et al. 2017
Dihydropyrimidinase-related protein 1	Crmp2	role in neuronal development, polarity, axon growth and guidance	cytoskeleton organization	Malenczyk et al. 2017
Talin 1	Tln1	cytoskeletal protein; assembly of actin filaments	cytoskeleton organization	Malenczyk et al. 2018
Golgin A3,B1	Golgb1	participates in forming intercisternal cross-bridges of the Golgi complex	cytoskeleton organization	Huttlin et al. 2015, 2017, Hanics et al.2017
Adenylyl cyclase-associated protein1	Cap1	regulates filament dynamics	cytoskeleton organization	Malenczyk et al. 2018, Romanov et al. 2015
Cdc42 binding protein kinase beta	Cdc42bpb	downstream effector of Cdc42 in cytoskeletal reorganisation	cytoskeleton organization	Hanics et al. 2017
Zinc finger, MYM-type 4	Zmym4	role in the regulation of cell morphology and cytoskeletal organization	cytoskeleton organization	Huttlin et al. 2015, 2017
Cofilin 1	Cfl1	(de)polymerization of F-actin	cytoskeleton organization	Hanics et al. 2017
Vimentin	Vim	intermediate filaments	cytoskeleton organization	Romanov et al. 2015
Liprin alpha 3	Lip3	disassembly of focal adhesions	cytoskeleton organization	Romanov et al. 2015
Beta-adducin	Add2	membrane skeletal protein	cytoskeleton organization	Hanics et al. 2017
Tubulin polymerization-promoting protein family member 3	Tppp3	tubulin binding, microtubule bunding	cytoskeleton organization	Romanov et al. 2015
Microtubule-associated protein Tau	Mapt	promotes microtubule assembly and stability	cytoskeleton organization	Maj et al. 2012, Hanics et al.2017
ATP-dependent 6-phosphofructokinase	Pfk (Pfkm and Pfkp)	catalyzes the phosphorylation of D-fructose 6-phosphate to fructose 1,6-bisphosphate	carbohydate metabolic process	Malenczyk et al. 2017, Hanics et al.2017
ATP-dependent 6-phosphofructokinase, liver type	Pfkl	catalyzes the phosphorylation of D-fructose 6-phosphate to fructose 1,6-bisphosphate	carbohydate metabolic process	Malenczyk et al. 2017
Fructose-2,6-bisphosphatase	Pfkfb2	synthesizes and degrades fructose 2,6-bisphosphate.	carbohydate metabolic process	Malenczyk et al. 2017
Fructose-bisphosphate aldolase A	Aldoa	glycolytic enzyme	carbohydate metabolic process	Malenczyk et al. 2018, Hanics et al.2017
Transketolase	Tkt	channels excess sugar phosphates to glycolysis in Pentose phosphate pathway	carbohydate metabolic process	Malenczyk et al. 2018
Insulin 1;Insulin-1 B chain;Insulin-1 A chain, Insulin 2	Ins1 Ins2	decreases blood glucose concentration; increases cell permeability to monosaccharides, amino acids and fatty acids; accelerates glycolysis	carbohydate metabolic process	Malenczyk et al. 2017
Insuline-like growth factor 2 mRNA-binding protein 3	IGF2bp2	regulates transcription of IGF2	carbohydate metabolic process	Malenczyk et al. 2018
Pyruvate carboxylase, mitochondrial	Pc	catalyzes the initial reactions of glucose (liver, kidney) and lipid (adipose tissue, liver, brain) synthesis from pyruvate	carbohydate metabolic process	Malenczyk et al. 2017
Glucose-6-phosphate 1-dehydrogenase	G6pdx	oxidizes glucose-6-phosphate and glucose	carbohydate metabolic process	Malenczyk et al. 2017
Triosephosphate isomerase	Tpi1	catalyzes the isomerization of glyceraldehydes 3-phosphate (G3P) and dihydroxy-acetone phosphate (DHAP) in glycolysis and gluconeogenesis.	carbohydate metabolic process	Malenczyk et al. 2017, Hanics et al.2017
Glutamine--fructose-6-phosphate aminotransferase [isomerizing] 1	Gfpt1	controls the flux of glucose into the hexosamine pathway	carbohydate metabolic process	Malenczyk et al. 2017
Phosphorylase kinase, gamma 2, beta	Phkg2	catalytic subunit of the phosphorylase b kinase (PHK), which mediates the neural and hormonal regulation of glycogen breakdown	carbohydate metabolic process	Huttlin et al. 2015, 2017, Hanics et al.2017
Pyruvate kinase PKLR	Pklr	glycolysis	carbohydate metabolic process	Malenczyk et al. 2017
Phosphoglycerate kinase 1	Pgk1	glycolysis	carbohydate metabolic process	Malenczyk et al. 2018
Phosphoglycerate mutase 1	Pgam1	glycolysis	carbohydate metabolic process	Romanov et al. 2015
D-3-phosphoglycerate dehydrogenase	Phgdh	biosynthesis of L-serine	metabolic process	Romanov et al. 2015
Transaldolase	Taldo	key enzyme in pentose phosphate pathway, protects sulfhydryl groups from oxidation	carbohydate metabolic process	Malenczyk et al. 2018, Romanov et al. 2015
6-Phosphogluconate dehydrogenase, decarboxylating	Pgd	dehydrogenase in pentose phosphatse pathway	carbohydate metabolic process	Malenczyk et al. 2018
Glutaredoxin 3	Glrx3	oxidoreductase enzyme; reduces a variety of substrates using glutathione as a cofactor; inhibits apoptosis and plays a role in cellular growth	oxidation/reduction	Malenczyk et al. 2017, Romanov et al.2015
Peroxiredoxin 1, 4, 6	Prdx1, Prdx4, Prdx6	belongs to peroxiredoxin family of antioxidant enzymes, which reduce hydrogen peroxide and alkyl hydroperoxides.	oxidation/reduction	Malenczyk et al. 2017, 2018, Romanov et al. 2015
Thioredoxin	Txn	involved in many redox reactions	oxidation/reduction	Malenczyk et al. 2017
Glycerol-3-phosphate dehydrogenase	Gpd2	NAD-dependent glycerol-3-phosphate dehydrogenase; plays a critical role in carbohydrate and lipid metabolism	oxidation/reduction	Malenczyk et al. 2017, Romanov et al.2015
Isocitrate dehydrogenase [NADP], mitochondrial	Idh2	plays a role in intermediary metabolism and energy production	oxidation/reduction	Malenczyk et al. 2017, 2018
Isocitrate dehydrogenase [NADP], cytoplasmic	Idh1	plays a role in intermediary metabolism and energy production	oxidation/reduction	Romanov et al. 2015
Dihydropteridin reductase	Qdpr	reduces quinonoid dihydrobiopterin	oxidation/reduction	Romanov et al. 2015
Cytochrome b5	Cyb5	ubiquious electron transport protein	oxidation/reduction	Malenczyk et al. 2018
Quinone oxidoreductase-like protein 1	Cryzl1	quinone metabolic process	oxidation/reduction	Romanov et al. 2015
C-terminal-binding protein 1,2	Ctbp1,2	is a transcriptional repressor and may play a role during cellular proliferation, controls Golgi complex structure	oxidation/reduction	Malenczyk et al. 2017, 2018
Hydroxymethylglutaryl-CoA synthase, cytoplasmic	Hmgcs	cholesterin biosynthesis, keton-body synthesis, overactivated in diabetes	lipid metabolism	Malenczyk et al. 2018, Romanov et al. 2015
ATP-citrate synthase	Acly	enzyme; responsible for the synthesis of cytosolic acetyl-CoA in many tissues; a central role in de novo lipid synthesis	lipid metabolism	Malenczyk et al. 2017
Enoyl-CoA hydratase, mitochondrial	Echs1	mitochondrial fatty acid beta-oxidation	lipid metabolism	Malenczyk et al. 2018
Ethylmalonyl-CoA decarboxylase	Echdc1	involved in metabolite proofreading	lipid metabolism	Malenczyk et al. 2017
Cytochrome c oxidase subunit 7A2, mitochondrial	Cox7	mitochondrial respiratory chain	mitochondria organization or processes	Malenczyk et al. 2018
Cysteine desulfurase, mitochondrial	Nfs1	mitochondrial Fe-S cluster assembly	mitochondria organization or processes	Malenczyk et al. 2017
Clustered mitochondria protein homolog	Cluh	mRNA-binding protein involved in proper cytoplasmic distribution of mitochondria.	mitochondria organization or processes	Malenczyk et al. 2017
Aconitate hydratase, mitochondrial	Aco2	catalyzes the isomerization of citrate to isocitrate via cis-aconitate	mitochondria organization or processes	Malenczyk et al. 2017
Carbamoyl phosphate synthetase	Cps1	urea production in mitochondria	mitochondria organization or processes	Malenczyk et al. 2017, 2018
ADP/ATP translocase 1	Slc25a4	transport of ADP into mitochondria and of ATP into the cytoplasm	mitochondria organization or processes	Hanics et al. 2017
Glutamate dehydrogenase, mitochondrial	Glud1	regulates amino acid- induced insuline release	mitochondria organization or processes	Hanics et al. 2017
Solute carrier family 25 member 12	Slc25a12	calcium binding mitochondrial carrier protein	mitochondria organization or processes	Hanics et al. 2017
Creatine kinase B-type, mitochondrial	Ckb, Ckmt1b	energy homeostasis	mitochondria organization or processes	Hanics et al. 2017
Vdac1 protein	Vdac1	voltage-dependent anion channel in OMM	mitochondria organization or processes	Romanov et al. 2015
Optic atrophy 1 (autosomal dominant)	Opa1	essential for normal mitochondrial morphology by regulating the equilibrium between mitochondrial fusion and mitochondrial fission	mitochondria organization or processes	Huttlin et al. 2015, 2017
Sphingosine-1-phosphate phosphatase 1	Sgpp1	regulates the intracellular levels of the bioactive second messenger sphingosine 1-phosphate (S1P)	(de)phosphorylation	Huttlin et al. 2015, 2017
Mitogen-activated protein kinase 1	Mapk1	acts as an integration point for multiple biochemical signals, involved in a wide variety of cellular processes such as proliferation, differentiation, transcription regulation and development	protein (de-)phosphorylation	Malenczyk et al. 2017
Dual specificity mitogen-activated protein kinase kinase 4	Map2k4	MAPkinase signal transduction	protein (de-)phosphorylation	Romanov et al. 2015
Protein phosphatase 1A,1B	Ppm1a,1b	negative regulator of cell stress response pathways; dephosphorylates cyclin-dependent kinases (CDKs), and thus may be involved in cell cycle control	protein (de-)phosphorylation	Malenczyk et al. 2017, 2018, Romanov et al. 2015
Serine/threonine-protein phosphatase 2A 65kDa regulatory subunit alpha, epsilon	PPP2R1A	involved in negative control of cell growth and division	protein (de-)phosphorylation	Malenczyk et al. 2018, Romanov et al. 2015
Serine/threonine-protein phosphatase PP1-alpha catalytic subunit	Ppp1ca	essential for cell division, participates in the regulation of glycogen metabolism, muscle contractility and protein synthesis	protein (de-)phosphorylation	Malenczyk et al. 2017
cAMP-dependent protein kinase type I, typeII-alpha regulatory subunit	Prkar1a	regulatory subunit of the cAMP-dependent protein kinases involved in cAMP signaling in cells	protein (de-)phosphorylation	Malenczyk et al. 2017, Romanov et al.2015
Guanine nucleotide-binding protein subunit beta-2-like 1	Gnb2l1	scaffolding protein involved in the recruitment, assembly and/or regulation of a variety of signaling molecules	protein (de-)phosphorylation	Malenczyk et al. 2017
Phosphoglycolate phosphatase	Pgp	phophatase for ADP, ATP, GDP, GTP	protein (de-)phosphorylation	Romanov et al. 2015
Calcium/calmodulin-dependent protein kinase type II subunit beta, gamma	Camk2g	involved in sarcoplasmic reticulum Ca2+ transport in skeletal muscle and may function in dendritic spine and synapse formation and neuronal plasticity	protein (de-)phosphorylation	Malenczyk et al. 2017, Hanics et al.2017
Cell division cycle 23	Cdc23	a component of anaphase-promoting complex (APC); essential for cell cycle progression through the G2/M transition	cell cycle	Huttlin et al. 2015, 2017
GTP-binding nuclear protein Ran	Ran	nuclear-cytoplasmic transport	cell cycle	Malenczyk et al. 2018
Ran-specific GTPase-activating protein	RanGAP	translocation of RNA and proteins into the nucleus	cell cycle	Malenczyk et al. 2018
Ran binding protein 1, 2, 9	Ranbp1, Ranbp2	translocation of RNA and proteins through the nuclear pore complex	cell cycle	Malenczyk et al. 2017, Huttlin et al. 2015, Romanov et al. 2015
exportin-2	Cse1l	re-export from nucleus to cytoplasm	cell cycle	Romanov et al. 2015
DNA (cytosine-5)-methyltransferase	Dnmt1	Methylation of cytosines in DNA, DNA repair, cell cycle regulation	cell cycle	Malenczyk et al. 2018
Host cell factor C1	Hcfc1	control of cell cycle and transcriptional regulation	cell cycle	Hanics et al. 2017
N-alpha-acetyltransferase 25	Naa25	NatB complex, acetylation of N-terminal methionines, role in cell cycle progression	cell cycle	Romanov et al. 2015
DNA replication helicase/nuclease 2	Dna2	enzyme; involved in DNA replication and DNA repair in nucleus and mitochondrion; involved in Okazaki fragments processing	DNA replication	Huttlin et al. 2015
Proliferating cell nuclear antigen	Pcna	Co-factor of DNA-polymerase delta	DNA replication	Malenczyk et al. 2018
Minichromosome maintenance complex component 3,5,6,7	Mcm 3,5, 6,7	involved in initiation of DNA replication	DNA replication	Malenczyk et al. 2017, 2018
X-ray repair cross-complementing protein 6	Xrcc6	DNA-dependent ATP-dependent helicase involved in DNA repair	DNA replication	Malenczyk et al. 2018
Histone deacetylase 1,2	Hdac1,2	regulation of gene expression, control of proliferation and differentiation	gene expression	Malenczyk et al. 2018
Histone H2A, H4	Hist1h4b, Hist1h2af	forms the nucleosome	DNA structure	Hanics et al. 2017
ATP-dependent RNA helicase	Ddx1	RNA secondary structure regulation	gene expression, splicing	Hanics et al. 2017
14-3-3 protein theta, zeta, delta	Ywhaq	adapter protein implicated in the regulation of general and specialized signaling pathways	transcription	Malenczyk et al. 2017, Hanics et al.2017
Leucine-rich PPR motif-containing protein, mitochondrial	Lrpprc	plays a role in RNA metabolism in both nuclei and mitochondria	transcription	Malenczyk et al. 2017
RuvB-like 1,2	Ruvbl1,2	DNA helicase, transcriptional activation	transcription	Malenczyk et al. 2018
ENY2 transcription and mRNA export factor	Eny2	DNA replication	transcription	Malenczyk et al. 2018
Activating transcription factor 2	Atf2	transcriptional activator which regulates the transcription of various genes, including those involved in anti-apoptosis, cell growth, and DNA damage response	transcription	Huttlin et al. 2015, 2017
Activating transcription factor 7	Atf7	plays a role in early cell signaling; binds the cAMP response element (CRE)	transcription	Huttlin et al. 2015, 2017
HD domain-containing protein 2	Hddc2	RNAse, exonuclease	transcription	Malenczyk et al. 2018
BBX HMG-box containing	Bbx	transcription factor	transcription	Huttlin et al. 2015, 2017
CCR4-NOT transcription complex subunit 1, 3, 7	Cnot1,3,7	component of CCR4-NOT (mRNA deadenylase), regulation of transcription/translation	transcription/translation	Romanov et al. 2015
Cell differentiation protein RCD1 homolog	Rcd1	component of CCR4-NOT complex, regulation of transcription/translation	transcription/translation	Romanov et al. 2015
Eukaryotic translation initiation factor 5A-1	Eif5a	mRNA-binding protein involved in translation elongation	translation	Malenczyk et al. 2017
Elongation factor 1 and 2	Eef1 and Eef2	promotes the GTP-dependent binding of aminoacyl-tRNA to the A-site of ribosomes during protein biosynthesis	translation	Malenczyk et al. 2017, 2018, Hanics et al.2017
Elongation factor Tu, mitochondrial	Tufm	plays a role in the protein biosynthesis and in the regulation of autophagy and innate immunity.Promotes the GTP-dependent binding of aminoacyl-tRNA to the A-site of ribosomes during protein biosynthesis. Plays also a role in the regulation of autophagy and innate immunity	translation	Malenczyk et al. 2017, 2018
60S ribosomal protein L7,10a,13,17,21,23,29	Rpl10a, 7, 17	larger subunit of the ribosomes, the organelles that catalyze protein synthesis	translation	Malenczyk et al. 2017, 2018, Hanics et al.2017
60S acidic ribosomal protein P1	Rplp1	plays an important role in the elongation step of protein synthesis	translation	Malenczyk et al. 2017, 2018
40S ribosomal protein (SA, S2,4,5,12,15,16,18,19,20,23,27,29)	Rpsa, RpsX	extracellular matrix glycoproteins that plays a role in cell adhesion, differentiation, migration, signaling, neurite outgrowth and metastasis.	translation	Malenczyk et al. 2017, 2018
Poly (rc)binding protein 2	Pcbp2	translational coactivator	translation	Malenczyk et al. 2017
Alanine-tRNA ligase, cytoplasmic	Aars	catalyzes the specific attachment of an amino acid to its cognate tRNA	translation	Malenczyk et al. 2018
Aspartate--tRNA ligase, cytoplasmic	Dars	catalyzes the specific attachment of an amino acid to its cognate tRNA	translation	Malenczyk et al. 2017
Glycine-tRNA ligase, catoplasmic	Gars	catalyzes the specific attachment of an amino acid to its cognate tRNA	translation	Malenczyk et al. 2018
Cold shock domain-containing protein E1	Csde1	RNA-binding protein	translation	Malenczyk et al. 2018
Arginine/serine-rich coiled-coil protein 2	Rsrc2	mRNA splicing	mRNA splicing	Malenczyk et al. 2018
Ribonucleoprotein PTB-binding 1	Raver1	modulates regulated alternative splicing events and promotes exon skipping	mRNA splicing	Malenczyk et al.2017; Huttlin et al.2015, 2017
Subunit of the splicing factor 3A	Sf3a	plays a critical role in spliceosome assembly and pre-mRNA splicing	mRNA splicing	Malenczyk et al. 2017, 2018
Heterogeneous nuclear ribonucleoprotein F	Hnrnpf	plays a role in the regulation of alternative splicing events	mRNA splicing	Malenczyk et al. 2017
Luc7 like 1,2	Luc7l1,2	reognition of non-consensus splice donor sites	mRNA splicing	Malenczyk et al. 2017, 2018
tRNA-splicing ligase RtcB homolog	Rtcb	acts by directly joining spliced tRNA halves to mature-sized tRNAs	tRNA splicing	Malenczyk et al. 2017
GMP synthase	Gmps	involved in the de novo synthesis of guanine nucleotides	nucleotide metabolic process	Malenczyk et al. 2017, 2018
Ribose-phosphate pyrophosphokinase 1;Ribose-phosphate pyrophosphokinase 2	Prps1	catalyzes the synthesis of phosphoribosylpyrophosphate (PRPP) that is essential for nucleotide synthesis	nucleotide metabolic process	Malenczyk et al. 2017
Nucleoside diphosphate kinase A	Nme1	major role in the synthesis of nucleoside triphosphates other than ATP	nucleotide metabolic process	Malenczyk et al. 2017
Nucleoside diphosphate kinase B	Nme2	major role in the synthesis of nucleoside triphosphates other than ATP	nucleotide metabolic process	Malenczyk et al. 2017
Purine nucleoside phosphorylase	Pnp		nucleotide metabolic process	Romanov et al. 2015
AMP deaminase 2	Ampd2	plays a critical role in energy metabolism	nucleotide metabolic process	Malenczyk et al. 2017
Adenylate kinase 1	Ak1	transfer of phosphate between ATP and AMP	nucleotide metabolic process	Romanov et al. 2015
Trifunctional purine biosynthetic protein adenosine-3	Gart	de novo purine biosynthesis	nucleotide metabolic process	Malenczyk et al. 2018
Phosphoribosylformylglycinamidine cyclo-ligase	Pur5	de novo purine biosynthesis	nucleotide metabolic process	Malenczyk et al. 2018
Multifunctional protein ADE2	Ade2	purine biosynthesis	nucleotide metabolic process	Romanov et al. 2015
UMP-CMP kinase	Cmpk	de novo synthesis of pyrimidine nucleotides	nucleotide metabolic process	Romanov et al. 2015
Inosine-5-monophosphate dehydrogenase 2	Impdh2	biosynthesis of guanine nucleotides	nucleotide metabolic process	Malenczyk et al. 2018
AMP deaminase 2	Ampd2	enzyme of the "salvage pathway" to regain purine nucleotides	nucleotide metabolic process	Malenczyk et al. 2018
Serine hydroxymethyltransferase, cytosolic	Shmt	provides one-carbon units for synthesis of methionine and purines	nucleotide/amino acid synthesis	Malenczyk et al. 2018
C-1-tetrahydrofolate synthase, cytoplasmic	Mthfd1	involved in the pathway tetrahydrofolate interconversion, which is part of one-carbon metabolism, de novo purine synthesis	amino acid metabolism	Malenczyk et al. 2017, 2018
Glutaminase kidney isoform, mitochondrial	Gls	catalyzes the first reaction in the renal catabolism of glutamine; plays a role in maintaining acid-base homeostasis	amino acid metabolism	Malenczyk et al. 2017
Aldehyde dehydrogenase 18, family member A1, X mitochondrial	Aldh18a1 (Aldh10)	de novo synthesis of proline, ornithine and arginine; alcohol metabolism	amino acid metabolism	Malenczyk et al. 2017, 2018
Pyrroline-5-carboxylate reductase 3	Pycrl	enzyme; catalyzes the last step in proline biosynthesis	amino acid metabolism	Malenczyk et al. 2017
Calbindin D28k	Calb1	calcium binding protein	calcium signaling related	Romanov et al. 2015
Tumor protein D52	Tpd52	calcium-binding activity	calcium signaling related	Romanov et al. 2015
Plasma membrane calcium-transporting ATPase 2	Atp2a2	calcium transporting ATPase , plasma membrane	calcium signaling related	Romanov et al. 2015
Hippocalcin-like protein 4	Hpcal4	calcium-dependent regulation of rhodopsin phosphorylation	calcium signaling related	Romanov et al. 2015
Inositol polyphosphate 1-phosphatase	Ipp	phosphatidylinositol signaling	calcium signaling related	Romanov et al. 2015
Phosphatidylinositol transfer protein alpha isoform	Pitpna	transfer of PtdIns and phosphatidylcholine between membranes, PLC signaling	PLC signaling	Romanov et al. 2015
PI-PLC X domain-containing protein 3	Pclxd3	phospolipase, signal transduction	PLC signaling	Romanov et al. 2015
Guanine nucleotide-binding protein G(q) subunit alpha	Gnaq	couples to GPCRs to activate PLC	PLC signaling	Romanov et al. 2015
NDRG1 related protein NDRG2a2	Ndrg2a2	regulation of Wnt signaling pathway	other signaling	Romanov et al. 2015
EF-hand domain-containing protein D2	Efhd2	negative regulator of NFKB	other signaling	Romanov et al. 2015
N(G),N(G)-dimethylarginine dimethylaminohydrolase 1	Ddah1	regulation of NO generation	other signaling	Romanov et al. 2015
Omega-amidase	Nit2	cytoprotective	survival	Romanov et al. 2015
Hypoxia up-regulated protein 1	Hyou1	cytoprotective, especially under oxygen deprivation	survival	Romanov et al. 2015
Ataxin-10	Atxn10	survival of cerebellar neurons	survival	Romanov et al. 2015
Transketolase	Tktl1	enzyme	enzyme	Romanov et al. 2015
Cytosolic 10-formyltetrahydrofolate dehydrogenase	Aldh1L1	enzyme	enzyme	Romanov et al. 2015
Succinate semialdehyde dehydrogenase	Aldh5a1	enzyme	enzyme	Romanov et al. 2015
Prostaglandin E synthase 3	Ptges3	enzyme	enzyme	Romanov et al. 2015
Diphosphomevalonate decarboxylase	Mvd	enzyme	enzyme	Romanov et al. 2015
N-acetylneuraminic acid synthase	Nans	enzyme	enzyme	Romanov et al. 2015
Alcohol dehydrogenase	Adh	enzyme	enzyme	Romanov et al. 2015
Nuclear migration protein nudC	Nudc	neuronal migration, neurogenesis	other	Romanov et al. 2015
NSFL1 cofactor p47	Nsfl1	fragmentation and reassembly of Golgi stacks in mitosis	other	Romanov et al. 2015
Angiogenic factor with G patch and FHA domains 1	Aggf1	promotes angiogenesis and the proliferation of endothelial cells	other	Huttlin et al. 2015, 2017
Coxsackie virus and adenovirus receptor homolog precursor	Cxadr	cell adhesion molecule for tight junctions	other	Romanov et al. 2015
Lectin, mannose binding 2	Lman2	trafficking and sorting of high-mannose type glycoproteins	other	Malenczyk et al. 2017
Chloride intracellular channel protein 1	Clic1	can redox-dependently insert into membranes to form Chloride-channels	other	Malenczyk et al. 2018
Poly(rC)-binding protein 2	Pcbp1	RNA-binding protein	other	Malenczyk et al. 2018
Ribonuclease inhibitor	Rnh1	cytoplasmatic RNAse inhibitor	other	Malenczyk et al. 2018
Matrin-3	Matr3	nuclear matrix protein, stabilizes mRNA	other	Malenczyk et al. 2018
Basigin	bsg	plasma membrane protein of Ig superfamily	other	Malenczyk et al. 2018
Polymerase I and transcript release factor	Ptrf	structural component of caveolae, upregulated under oxidative stress	other	Malenczyk et al. 2018
V-type proton ATPase catalytic subunit A	Atp6v1a	subunit of vacuolar ATPase, activation of PHD enzymes	other	Malenczyk et al. 2018
NmrA-like family domain-containing protein 1	Nmral1	NADPH sensor	other	Malenczyk et al. 2018, Romanov et al. 2015
Adenosylhomocysteinase	Ahcy	regulation of transmethylation reactions	other	Malenczyk et al. 2018
Lysosome-associated membrane glycoprotein 1	Lamp1	lysosomal membrane protein, can occur on cell surface to bind selectins and cell-adhesion molecules, especially in cancer	other	Malenczyk et al. 2018
S-formylglutathione hydrolase	Esd	formaldehyde detoxification	other	Malenczyk et al. 2018
Pyridoxal kinase	Pdxk	Vitamin B6 metabolism	other	Romanov et al. 2015
Cathepsin D	Ctsd	acid protease, protein break-down	other	Romanov et al. 2015
Aminopeptidase puromycin sensitive	Npepps	proteolysis, cell growth	other	Romanov et al. 2015
Phosphoserine aminotransferase	Psat	implicated in schizophrenia	other	Romanov et al. 2015
Parkinson disease 7 domain containing 1	Park7	implicated in Parkinson's disease	other	Romanov et al. 2015
Peroxisomal biogenesis factor 19	Pex1	ATPase, transport of proteins into peroxisomes	other	Malenczyk et al. 2018
Biliverdin reductase A	Blva	reduction of biliverdin to bilirubin	other	Romanov et al. 2015
Complement C1q, C3	C1qc, C3	complement system	other	Hanics et al. 2017, Romanov et al.2015
Cadherin	Cad	involved in mechanisms regulating cell-cell adhesions, mobility and proliferation; calcium-dependent	other	Malenczyk et al.
Junction plakoglobin	Jup	catenin family member	other	Hanics et al. 2017
Myelin basic protein	Mbp	forms myelin sheath of oligodendrocytes and Schwann cells	other	Hanics et al. 2017
Diras2	Diras2	Ras superfamiliy of monomeric GTPases	other	Hanics et al. 2017
RAP1 GTP-GDP dissociation stimulator 1	Rab1gds1	GDP/GTP exchange at small GTP-binding proteins	other	Romanov et al. 2015
Dmxl2	Dmxl2	regulatory functions	other	Hanics et al. 2017
Brain and heart protein NDRG4-B1	Ndrg4b1	maintains normal levels of BDNF	other	Romanov et al. 2015
ADP-ribosylation factor-like protein 3	Arl3	cytokinesis	other	Romanov et al. 2015
O-linked-N-acetyl(GlcNAc) transferase	Ogt	formation of O-glycans	other	Hanics et al. 2017
Hemoglobin alpha1, beta	Hba1, Hbb	components of hemoglobin	other	Hanics et al. 2017
Tenascin-R	Tnr	extracellular matrix protein, neurite outgrowth, cell adhesion	other	Hanics et al. 2017
Serotransferrin precursor	Tf	iron transport for storage and utilization	other	Romanov et al. 2015
FAM49B	Fam49b	not known	other	Romanov et al. 2015
Glyoxalase domain-containing protein 4	Glod4	not known	other	Romanov et al. 2015
Vacuolar protein sorting-associated protein 29	Vps29	retromer complex	other	Romanov et al. 2015
a-Taxilin	Txlna	Interleukin-14; controls growth and proliferation	other	Malenczyk et al. 2018
